# Supplementary material for: Multiple exon skipping strategies to by-pass dystrophin mutations
Source: Neuromuscul Disord. 2012 Apr;22(4):297–305. doi: 10.1016/j.nmd.2011.10.007 (PMC3488593; doi:10.1016/j.nmd.2011.10.007)
Supplement: Supplementary Table 1 — List of antisense oligomers used. All oligomers were used as 20MeAOs. [file mmc1.xls]

## Sheet: Sheet1
Oligo name	Target exon	Size (bp)	Sequence
H19A(+35+65)	19	31	5' GCC UGA GCU GAU CUG CUG GCA UCU UGC AGU U 3'
H20A(+44 +71)	20	28	5' CUG GCA GAA UUC GAU CCA CCG GCU GUU C 3'
H20A(+147+168)	20	22	5' CAG CAG UAG UUG UCA UCU GCU C 3'
H21A(+86+114)	21	29	5' CAC AAA GUC UGC AUC CAG GAA CAU GGG UC 3'
H22A(+125+146)	22	22	5' CUG CAA UUC CCC GAG UCU CUG C 3'
H50A(+02+30)	50	29	5' CCA CUC AGA GCU CAG AUC UUC UAA CUU CC 3'
H51A(+66+90)	51	25	5' ACA UCA AGG AAG AUG GCA UUU CUA G 3'
H51D(+16-07)	51	23	5' CUC AUA CCU UCU GCU UGA UGA UC 3'
H52A(+12+41)	52	30	5' UCC AAC UGG GGA CGC CUC UGU UCC AAA UCC 3'
