# Supplementary material for: Multiple exon skipping strategies to by-pass dystrophin mutations
Source: Neuromuscul Disord. 2012 Apr;22(4):297–305. doi: 10.1016/j.nmd.2011.10.007 (PMC3488593; doi:10.1016/j.nmd.2011.10.007)
Supplement: Supplementary Table 2 — List of primers used for nested RT-PCR and sequencing reactions. [file mmc2.xls]

## Sheet: Sheet1
Use	Forward Primer Sequence 5'-3'	Reverse Primer Sequence 5'- 3'
RT-PCR	CAT GCT CAA GAG GAA CTT CC	CTG AGT GTT AAG TTG TTT GAG
Nested PCR	GCA GAT TAC TAC TGT GGA TTC TG	CAA TTC AGC CCA GTC TAA AC
cDNA Sequencing	GCA GAT TAC TAC TGT GGA TTC TG	CAA TTC AGC CCA GTC TAA AC
Genomic PCR	AGG ATG TGT TGG CTT TCA GAT C	CTG TCT TCT TGG AAA TTG CCA AG
Genomic Sequencing	GCT GAC AAT TTA GGA AAA CAT GGC	ACC ATA CTT GTC AGA ATG AC
RT-PCR	GCT CCC ATA AGC CCA GAA GAG C	CTC CTG GTA GAG TTT CTC TAG
Nested PCR	TGT GGT TAT CTC CTA TTA GG	CAG GCA AGA AAC TTT TCC AG
cDNA Sequencing	TGT GGT TAT CTC CTA TTA GG	CAG GCA AGA AAC TTT TCC AG
Genomic PCR	GTA TCC ACA TTG TTA GAA AAA G	TGA ATA GTG AGA GTA ATG TGT TTG
Genomic Sequencing	CAA ATT GTT ACT CTT CAA TTA	AAG TGA TTG GTG GAA AAT CTT CAT T
